# Supplementary material for: Associations of Increased Plant Protein Intake Ratio with Adherence of Low-Protein Diet, Acid-Base Status, and Body Composition in CKD Stage 3–5
Source: Nutrients. 2025 Aug 15;17(16):2649. doi: 10.3390/nu17162649 (PMC12389221; doi:10.3390/nu17162649)
Supplement: Supplementary file 1 [file nutrients-17-02649-s001.zip]

Archive with 1 entries (1 files):
- nutrients-3795165-supplementary.pdf
